# Supplementary material for: Prevalence of Same-Sex Sexual Behavior in Termites: Persistence Under Mate-Seeking Stress Absence
Source: Insects. 2026 Apr 8;17(4):400. doi: 10.3390/insects17040400 (PMC13116216; doi:10.3390/insects17040400)
Supplement: Supplementary file 1 [file insects-17-00400-s001.zip]

Archive with 4 entries (4 files):
- Video S1 Dimorphic movements in same-sex tandem.mp4
- Video S2 Female–Female mating in groups composed of 5 females and 5 males.mp4
- Video S3 Male–Male mating in groups composed of 5 females and 5 males.mp4
- Video S4 Female–Male mating in groups composed of 5 females and 5 males.mp4
